# Supplementary material for: Enhanced Photocatalytic Paracetamol Degradation by NiCu-Modified TiO2 Nanotubes: Mechanistic Insights and Performance Evaluation
Source: Nanomaterials (Basel). 2024 Sep 29;14(19):1577. doi: 10.3390/nano14191577 (PMC11477857; doi:10.3390/nano14191577)
Supplement: Supplementary file 1 [file nanomaterials-14-01577-s001.zip]

Archive with 1 entries (1 files):
- nanomaterials-3225572-supplementary.pdf
